# Supplementary material for: Augmented Innate and Adaptive Immune Responses Under Conditions of Diabetes–Filariasis Comorbidity
Source: Front Immunol. 2021 Sep 10;12:716515. doi: 10.3389/fimmu.2021.716515 (PMC8462934; doi:10.3389/fimmu.2021.716515)
Supplement: Supplementary file 5 [file Table_1.xls]

## Sheet: ELISA
S. Table 1 Details about ELISA kits
Analyte	Capture Ab Lot No.	Detection Ab Lot No.	Company	Cat. No
TNF a	AVR2417011	ST3417011	R&D systems, USA	DY210-05
IL-6	HD5219071	SV2919071		DY206-05
IL-1β/IL-1F2	GY4020041	UB3520032		DY201-05
GM-CSF	FG435111	GM209876		DY215-05
IL-10	EXH0515121	SW2215121		DY217B-05
IL-1Ra/IL-1F3	GZ1517121	XK1417121		DY280-05
TGF-b	CCl1515111	WS3615111		DY240-05
IL-35	I35fghj	I35kjncx	Sincere Biotech, China	E13651022
IL-27	VOX0515021	VRK0815021	R&D systems, USA	DY2526-05
IFN-b	CKAH0318021	CKDP0118021		DY814-05
IL-12/p70	LC3518031	WR2018011		DY1270-05
IFN-g	KW1816111	ZX2716121		DY285-05
IL-2	HA3619101	TH2719101		DY202-05
IL-23	JMB1519091	CCEM0419091		DY1290-05
IL-17	ABL1415081	ACB1415081		DY317-05
IL-9	CIJG0617041	ATH0517041		DY209-05
IL-33	CJSQ0319081	CJZC0119081		DY3625B-05
IL-4	HC1615121	SU1215121		DY204-05
CXCL8/IL-8	ASJ3617111	UM1817111		DY208-05
CXCL 10/ IP-10	ADN0418011	AAP1418011		DY266-05
CXCL12/SDF-1	COJ0516111	AQL1916111		DY350-05
CCL2/MCP-1	JU1419111	AKY2019111		DY279-05
CCL5/ RANTES	JA1219091	VC1019091		DY278-05
Alpha Defensin-1	CIYO0115021	CIYVO115021		DY8198-05

## Sheet: Flow cytomtery
S. Table 2: Details about Flowcytometry antibodies
Antibodies	Company	Cat. No	Clone	Flurophore
CD3	BD BIOSCIENCES	564561	SK 7 (also known as Leu-4)	BB515
CD4		562971	SK3	BV510
CD69		341652	L78	PE
CD 14		561712	M5E2	FITC
CD 19		641395	SJ25C1	APC-H7
Ifn g		564791	4S.B3	BV421
IL-4		554486	MP4-25D2	APC
IL-17A		560613	N49-653	ALEXA FLUOR 700
IL-9		561461	MH9A3	PERCP-CY 5.5
HLA DR		561359	G46-6	V450
CD 86		560957	2331 (FUN-1)	PE
CD 80		565157	L307.4 (also known as L307)	APC-R700

## Sheet: RT probes
S. Table 3: Deails about TaqMan Probes
Probes	Assay ID	Company	House Keeping genes
Cox-2	Hs01573474_m1	Thermofisher Taqman Probes	18s rRNA (HS99999901_s1)
p47phox	Hs00165362_m1
HO-1	Hs01110250_m1
IDO	Hs00984148_m1
T-bet	HS00203436_m1
GATA-3	Hs00231122_m1
ROR-gt	HS01076112_m1

## Sheet: Clinical Table
S. Table 4: Clinical and biochemical characteristics of study subjects
Parameters	NGT-MF+	DM-MF+
Age(Years)	47 ± 9	50.6 ± 13.7
Gender	30/70	34/66
Body mass index (Kg/m2)	21 ± 5	25 ± 4*
Systolic BP(mm Hg)	122 ± 20	134 ± 25.2
Diastolic BP (mm Hg)	73 ± 14	77 ± 16
Fasting Blood Sugar (mg/dl)	86 ± 7	171 ± 60***
Post prandial blood sugar (mg/dl)	102 ± 15	327 ± 86***
Glycated Hemoglobin (%)	6± 0.5	10 ± 2***
Total serum cholesterol (mg/dl)	165 ± 40	213 ± 49*
Serum triglycerides (mg/dl)	104 ± 44	198 ± 140**
HDL-cholesterol (mg/dl)	46 ± 9	43.1 ± 8.8
LDL-cholesterol (mg/dl)	98 ± 35	131 ± 57
Microalbuminuria (mg/dl)	8 ± 9	37 ± 57
Urea	19 ± 4	22± 9.2
Creatinine	1.0 ± 0.2	0.9± 0.4
